# Supplementary material for: deepSimDEF: deep neural embeddings of gene products and gene ontology terms for functional analysis of genes
Source: Bioinformatics. 2022 May 10;38(11):3051–61. doi: 10.1093/bioinformatics/btac304 (PMC9154256; doi:10.1093/bioinformatics/btac304)
Supplement: btac304_Supplementary_Data [file btac304_supplementary_data.zip]

Archive with 4 entries (4 files):
- deepSimDEF_Supplementary_Material_1.pdf
- deepSimDEF_Supplementary_Material_2.pdf
- deepSimDEF_Supplementary_Material_3.pdf
- deepSimDEF_Supplementary_Material_4.pdf
